# Supplementary material for: Evolutionary games, climate and the generation of diversity
Source: PLoS One. 2017 Aug 31;12(8):e0184052. doi: 10.1371/journal.pone.0184052 (PMC5578633; doi:10.1371/journal.pone.0184052)
Supplement: S1 Code — (ZIP) [file pone.0184052.s003.zip]

Archive with 24 entries (24 files):
- estimation_model2_maleonly.m
- sample_dirichlet.m
- sebootstrap_model1.m
- detdyn.m
- Qmatrix.m
- sebootstrap_model2male.m
- estimation_model3_maleonly.m
- sebootstrap_model1male.m
- comments.pdf
- LF1.m
- estimation_model1_maleonly.m
- newgenodata(121715).mat
- sebootstrap_model2.m
- LF3.m
- sebootstrap_model3.m
- estimation_model1.m
- LF2.m
- mapM.m
- estimation_model2.m
- estimation_model3.m
- comments
- sebootstrap_model3male.m
- __MACOSX/._comments.pdf
- __MACOSX/._comments
