# Supplementary material for: Evolutionary games, climate and the generation of diversity
Source: PLoS One. 2017 Aug 31;12(8):e0184052. doi: 10.1371/journal.pone.0184052 (PMC5578633; doi:10.1371/journal.pone.0184052)
Supplement: S1 Code — (ZIP) [file pone.0184052.s003.zip › sample_dirichlet.m]

function theta=sample_dirichlet(alpha,N)
k=length(alpha);
theta=zeros(N,k);
scale=1;
for i=1:k
    theta(:,i)=gamrnd(alpha(i),scale,N,1);
end;
S=sum(theta,2);
theta=theta./repmat(S,1,k);
theta=theta';
