# Supplementary material for: Evolutionary games, climate and the generation of diversity
Source: PLoS One. 2017 Aug 31;12(8):e0184052. doi: 10.1371/journal.pone.0184052 (PMC5578633; doi:10.1371/journal.pone.0184052)
Supplement: S1 Code — (ZIP) [file pone.0184052.s003.zip › detdyn.m]

% This function computes the deterministic dynamics of the model.
% Inputs:
%  x: a 6-by-1 vecor 
%  y: a 6-by-1 vecor 
%  Q: a 6-by-6-by-6 matrix
%  M: a 6-by-6 matrix 

function z=detdyn(x,y,Q,M)
a=zeros(size(x));%preallocating
for i=1:size(x,1)
    a(i)=x'*Q(:,:,i)*M*y;% this is the main equation of the deterministic model.
end;
z=a./sum(a);
end
