# Supplementary material for: Evolutionary games, climate and the generation of diversity
Source: PLoS One. 2017 Aug 31;12(8):e0184052. doi: 10.1371/journal.pone.0184052 (PMC5578633; doi:10.1371/journal.pone.0184052)
Supplement: S1 Code — (ZIP) [file pone.0184052.s003.zip › Qmatrix.m]

function Q=Qmatrix()
Q=[];
Q(:,:,1)=[1,0.5,0.5,0,0,0;0.5,0.25,0.25,0,0,0;0.5,0.25,0.25,0,0,0;0,0,0,0,0,0;0,0,0,0,0,0;0,0,0,0,0,0];

Q(:,:,2)=[0,0.5,0,1,0.5,0;0.5,0.5,0.25,0.5,0.25,0;0,0.25,0,0.5,0.25,0;1,0.5,0.5,0,0,0;0.5,0.25,0.25,0,0,0;0,0,0,0,0,0];

Q(:,:,3)=[0,0,0.5,0,0.5,1;0,0,0.25,0,0.25,0.5;0.5,0.25,0.5,0,0.25,0.5;0,0,0,0,0,0;0.5,0.25,0.25,0,0,0;1,0.5,0.5,0,0,0];

Q(:,:,4)=[0,0,0,0,0,0;0,0.25,0,0.5,0.25,0;0,0,0,0.5,0,0;0,0.5,0.5,1,0.5,0;0,0.25,0,0.5,0.25,0;0,0,0,0,0,0];

Q(:,:,5)=[0,0,0,0,0,0;0,0,0.25,0,0.25,0.5;0,0.25,0,0,0.25,0;0,0,0,0,0.5,1;0,0.25,0.25,0.5,0.5,0.5;0,0.5,0,1,0.5,0];

Q(:,:,6)=[0,0,0,0,0,0;0,0,0,0,0,0;0,0,0.25,0,0.25,0.5;0,0,0,0,0,0;0,0,0.25,0,0.25,0.5;0,0,0.5,0,0.5,1];

end
