# Supplementary material for: Evolutionary games, climate and the generation of diversity
Source: PLoS One. 2017 Aug 31;12(8):e0184052. doi: 10.1371/journal.pone.0184052 (PMC5578633; doi:10.1371/journal.pone.0184052)
Supplement: S1 Code — (ZIP) [file pone.0184052.s003.zip › estimation_model3_maleonly.m]

% ============================================
% Calling program for maximum likelihood estimation of Dirichlet models
% Augmented Model:  with population density and hours of restriction
% ============================================


clear all;

%%%%%%%%%%%%%%%%% loading data %%%%%%%%%%%%%%%%%
load newgenodata(121715).mat;

%%%%%%%%%%%%%%%%% define the likelihood function %%%%%%%%%%%%%%%%%
% Here we create a Matlab function handle to the likelihood function for
% this model, defined in the separate file: LF3.m  . We redefine
% the likelihood function as a function of the model parameters
% (eta, the payoff matrix entries, the B1 matrix entries and the B2 matrix entries)
% grouped in the 28-by-1  vector V, while assigning the actual values to all the other
% input variables, such as the strategy shares, pop. density and hours of
% restriction.
Q=Qmatrix();%create Q matrix
PD=pd/100;%rescale pop density values
HR=hr;
F=@(V)LF3(V,ID,MS,MS,MS,PD,HR,Q);


%%%%%%%%%%%%%%%%% initial conditions %%%%%%%%%%%%%%%%%
% Set initial values of the parameters that we want to estimate: in this
% model they are the eta parameter, the payoff matrix and the B1 matrix
% for a total of 28 parameters.
eta0=26; %initial value of the eta parameter
W0=ones(3,3)*1/9; %initial value of payoff matrix 
%W0=[0.2295,0,0;0.2847,0.0005,0.004;0.4812,0,0.0001];
B10=ones(3,3)*1/3*0;%initial value of B1 matrix 
%B10=[7.3464,7.2212,-29.7647;15.4396,16.7987,-3.7953;15.3896,-44.9780,16.3425];
B20=ones(3,3)*1/3*0;%initial value of B2 matrix 
%B20=[5.4347,24.1941,-10.2336;-9.1287,17.6185,21.6396;-18.4477,-49.9573,18.8804];
theta0=[eta0,reshape(W0',1,9),reshape(B10',1,9),reshape(B20',1,9)]';

%%%%%%%%%%%%%%%%% set the constraints %%%%%%%%%%%%%%%%%
% Here we set the constraints we use in the maximization problem. We have
% two linear equalities: 1) the sum of the payoff matrix entry needs to
% equal 1; 2) the sum of the B1 matrix entry needs to
% equal 0; 3) the sum of the B2 matrix entry needs to
% equal 0.
% In Matlab an equality constraint is expressed as: A*V=B and we need to
% define matrices A and B.
A=zeros(3,28);
A(1,2:10)=1;
A(2,11:19)=1;
A(3,20:28)=1;
B=[1;0;0];
% We also use lower bounds and upper bounds for each of the 28 parameters.
lb=-200*ones(28,1);
lb(1:10,1)=0.00001*ones(10,1);
lb(1,1)=0.001;
ub=200*ones(28,1);
ub(1:10,1)=ones(10,1)*0.9;
ub(1,1)=40;


%%%%%%%%%%%%%%%%% likelihood maximization %%%%%%%%%%%%%%%%%
% Here we do the actual estimation.
% Since the outcome of the likelihood maximization for the augmented model
% is sensitive to the initial condition, we repeat the estimation R times,
% each time starting from a random payoff matrix. Finally we pick the
% estimates that give the highest likelihood among the R estimates.
R=50;
for r=1:R
    W0= reshape(sample_dirichlet(ones(9,1)*1,1),3,3);%draw a random initial value for the payoff matrix
    theta0=[eta0,reshape(W0',1,9),reshape(B10',1,9),reshape(B20',1,9)]';%a 28-by-1 vector of initial values
    options=optimset('Algorithm','interior-point','GradObj','off', 'Hessian', 'off','Display','iter','FunValCheck','off', 'TolFun',1e-12, 'TolX',1e-12,'MaxFunEvals',20000,'MaxIter',800);
    [theta_mle fval exfl out lambda grad H] = fmincon(F, theta0, [],[],A,B,lb,ub,[],options);%likelihood maximization
    FV(r)=fval;%store the current likelihood value
    T(:,r)=theta_mle;%store current estimates
end;
j=(FV==min(FV));%index of the highest likelihood value
theta_mle=T(:,j);%best estimates
eta=theta_mle(1,1); %maximum likelihood estimate of delta
W=reshape(theta_mle(2:10,1),3,3)'; %mle of payoff matrix
B1=reshape(theta_mle(11:19,1),3,3)';%mle of B1
B2=reshape(theta_mle(20:28,1),3,3)';%mle of B2

%%%%%%%%%%%%%%%%% saving results %%%%%%%%%%%%%%%%%
save('model3maleest','eta','W','B1','B2');
