# Supplementary material for: Evolutionary games, climate and the generation of diversity
Source: PLoS One. 2017 Aug 31;12(8):e0184052. doi: 10.1371/journal.pone.0184052 (PMC5578633; doi:10.1371/journal.pone.0184052)
Supplement: S1 Code — (ZIP) [file pone.0184052.s003.zip › sebootstrap_model1male.m]

% ============================================
% Calling program for standard errors bootstrap
% Basic model  
% ============================================
% This program computes standar errors of the estimates by parametric bootstrap.
% We create N samples. In each repetition, we start from the actual vector of strategy
% shares and then obtain next period's shares using the estimated model and so on.
% When we have simulated all the observations we use them to re-estimate the
% parameters. We do this for all the N samples.
% Finally we compute the standard deviations of these N estimates.


clear all;
%%%%%%%%%%%%%%%%% loading data and estimates %%%%%%%%%%%%%%%%%
load newgenodata(121715).mat;%loading data
load model1maleest.mat;%loading estimates
Q=Qmatrix();%create the Q matrix

%%%%%%%%%%%%%%%%% prepare for the bootstrap %%%%%%%%%%%%%%%%%
N=100;%number of samples to simulate
y=[];%this matrix will store the N estimates
j=[];%with this vector will keep track of weird estimates

%%%%%%%%%%%%%%%%% for each sample get estimates%%%%%%%%%%%%%%%%%
for i=1:N %loop for each repetition
    sMS=[];%set up a matrix that will collect the simulated Male Shares
    %%%%%%%%%%% for each world simulate data %%%%%%%%%%%%%
    for k=1:max(ID)%loop for each world
        %%%%%% select only observations from this world %%%%
        MSk=MS(:,find(ID==k));
        FSk=FS(:,find(ID==k));
        Tk=size(MSk,2);
        sMSk=zeros(size(MSk));%set up a matrix that will collect the simulated Male Shares for world k
        sMSk(:,1)=MSk(:,1); %set initial shares equal to the actual ones
        %%%%%% for each period in this world simulate next-period shares %%%%%%%
        for t=2:Tk %loop for each period in this world 
            M=mapM(W);%derive the M matrix from the W matrix
            z=detdyn(sMSk(:,t-1),sMSk(:,t-1),Q,M);%compute the deterministic dynamics
            sMSk(:,t)=sample_dirichlet(eta*z,1);%draw next period shares from Dirichlet distribution
            while min(sMSk(:,t))<0.001%If some shares are too low we redraw.
                    sMSk(:,t)=sample_dirichlet(eta*z,1);
            end;
        end;
        %%%%%% store world k simulated shares %%%%%%%%%%
        sMS=[sMS,sMSk];
    end;
    %%%%%%%%%%% get estimates for this sample %%%%%%%%%%%%%%%
        F=@(V)LF1(V,ID,sMS,sMS,sMS,Q);%create a Matlab function handle to the likelihood function

    W0=ones(3,3)*1/9; %initial value of payoff matrix 
    eta0=18; %initial value of the eta parameter
    theta0=[eta0,reshape(W0',1,9)]'; %a 10-by-1 vector of initial values
    A=ones(1,10);%constraints
    A(1,1)=0;%constraints
    B=1;%constraints
    lb=0.00001*ones(10,1);%constraints
    lb(1,1)=0.0001;%constraints
    ub=ones(10,1)*0.8;%constraints
    ub(1,1)=100;%constraints
    options=optimset('Algorithm','interior-point','GradObj','off', 'Hessian', 'off','Display','iter','FunValCheck','off', 'TolFun',1e-12, 'TolX',1e-12,'MaxFunEvals',20000,'MaxIter',800);
    [theta_mle fval exfl out lambda grad H] = fmincon(F, theta0, [],[],A,B,lb,ub,[],options);%estimation
    y=[y,theta_mle];%collect estimates
    if sum(isnan(theta_mle))>0%keep track of estimates that are not numbers, such as Infinity
        j=[j,i];
    end;
end;

%%%%%%%%%%%%%%%%% computing standard errors %%%%%%%%%%%%%%%%%
y(:,j)=[];%get rid of estimates that are not numbers
dy=std(y')';%compute standard deviations
seW=reshape(dy(2:10,1),3,3)';%standard errors of the payoff matrix estimates
seeta=dy(1,1);%standard error of the eta estimate

%%%%%%%%%%%%%%%%% saving results %%%%%%%%%%%%%%%%%
save('model1malese','seeta','seW');
