# Supplementary material for: Evolutionary games, climate and the generation of diversity
Source: PLoS One. 2017 Aug 31;12(8):e0184052. doi: 10.1371/journal.pone.0184052 (PMC5578633; doi:10.1371/journal.pone.0184052)
Supplement: S1 Code — (ZIP) [file pone.0184052.s003.zip › sebootstrap_model3.m]

% ============================================
% Calling program for standard errors bootstrap
% Augmented Model:  with population density and hours of restriction
% ============================================
% This program computes standar errors of the estimates by parametric bootstrap.
% We create N samples. In each repetition, we start from the actual vector of strategy
% shares and then obtain next period's shares using the estimated model and so on.
% When we have simulated all the observations we use them to re-estimate the
% parameters. We do this for all the N samples.
% Finally we compute the standard deviations of these N estimates.


clear all;
%%%%%%%%%%%%%%%%% loading data and estimates %%%%%%%%%%%%%%%%%
load newgenodata(121715).mat;%loading data
load model3est.mat;%loading estimates
Q=Qmatrix();%create the Q matrix
PD=pd/100;%rescale pop density values
HR=hr;

%%%%%%%%%%%%%%%%% prepare for the bootstrap %%%%%%%%%%%%%%%%%
N=100;%number of samples to simulate
y=[];%this matrix will store the N estimates
j=[];%with this vector will keep track of weird estimates

%%%%%%%%%%%%%%%%% for each sample get estimates%%%%%%%%%%%%%%%%%
for i=1:N %loop for each repetition
    sMS=[];%set up a matrix that will collect the simulated Male Shares
    %%%%%%%%%%% for each world simulate data %%%%%%%%%%%%%
    for k=1:max(ID)%loop for each world
        %%%%%% select only observations from this world %%%%
        MSk=MS(:,find(ID==k));
        FSk=FS(:,find(ID==k));
        PDk=PD(:,find(ID==k));
        HRk=HR(:,find(ID==k));
        Tk=size(MSk,2);
        sMSk=zeros(size(MSk));%set up a matrix that will collect the simulated Male Shares for world k
        sMSk(:,1)=MSk(:,1); %set initial shares equal to the actual ones
        %%%%%% for each period in this world simulate next-period shares %%%%%%%
        for t=2:Tk %loop for each period in this world 
            OM=W.*exp(B1*PDk(1,t)+B2*HRk(1,t));%create the augmented payoff matrix, omega
            M=mapM(OM);%derive the M matrix from omega
            z=detdyn(FSk(:,t-1),sMSk(:,t-1),Q,M);%compute the deterministic dynamics
            sMSk(:,t)=sample_dirichlet(eta*z,1);%draw next period shares from Dirichlet distribution
            while min(sMSk(:,t))<0.001%If some shares are too low we redraw.
                    sMSk(:,t)=sample_dirichlet(eta*z,1);
            end;
        end;
        %%%%%% store world k simulated shares %%%%%%%%%%
        sMS=[sMS,sMSk];
    end;
    %%%%%%%%%%% get estimates for this sample %%%%%%%%%%%%%%%
    F=@(V)LF3(V,ID,sMS,FS,sMS,PD,HR,Q);
    eta0=26; 
    B10=ones(3,3)*1/3*0;
    B20=ones(3,3)*1/3*0;
    A=zeros(3,28);
    A(1,2:10)=1;
    A(2,11:19)=1;
    A(3,20:28)=1;
    B=[1;0;0];
    lb=-200*ones(28,1);
    lb(1:10,1)=0.00001*ones(10,1);
    lb(1,1)=0.001;
    ub=200*ones(28,1);
    ub(1:10,1)=ones(10,1)*0.9;
    ub(1,1)=40;
    R=20;
    for r=1:R
        W0= reshape(sample_dirichlet(ones(9,1)*1,1),3,3);%draw a random initial value for the payoff matrix
        theta0=[eta0,reshape(W0',1,9),reshape(B10',1,9),reshape(B20',1,9)]';%a 28-by-1 vector of initial values
        options=optimset('Algorithm','interior-point','GradObj','off', 'Hessian', 'off','Display','iter','FunValCheck','off', 'TolFun',1e-12, 'TolX',1e-12,'MaxFunEvals',20000,'MaxIter',800);
        [theta_mle fval exfl out lambda grad H] = fmincon(F, theta0, [],[],A,B,lb,ub,[],options);%likelihood maximization
        FV(r)=fval;%store the current likelihood value
        T(:,r)=theta_mle;%store current estimates
    end;
    j=(FV==min(FV));%index of the highest likelihood value
    theta_mle=T(:,j);%best estimates
    y=[y,theta_mle];%collect estimates
    if sum(isnan(theta_mle))>0%keep track of estimates that are not numbers, such as Infinity
        j=[j,i];
    end;
end;

%%%%%%%%%%%%%%%%% computing standard errors %%%%%%%%%%%%%%%%%
y(:,j)=[];%get rid of estimates that are not numbers
dy=std(y')';%compute standard deviations
seeta=dy(1,1);%standard error of the eta estimate
seW=reshape(dy(2:10,1),3,3)';%standard errors of the payoff matrix estimates
seB1=reshape(dy(11:19,1),3,3)';%standard errors of B1 estimates
seB2=reshape(dy(20:28,1),3,3)';%standard errors of B2 estimates

%%%%%%%%%%%%%%%%% saving results %%%%%%%%%%%%%%%%%
save('model3se','seeta','seW','seB1','seB2');
