# Supplementary material for: Evolutionary games, climate and the generation of diversity
Source: PLoS One. 2017 Aug 31;12(8):e0184052. doi: 10.1371/journal.pone.0184052 (PMC5578633; doi:10.1371/journal.pone.0184052)
Supplement: S1 Code — (ZIP) [file pone.0184052.s003.zip › estimation_model1.m]

% ============================================
% Calling program for maximum likelihood estimation of Dirichlet models
% Basic model  
% ============================================


clear all;

%%%%%%%%%%%%%%%%% loading data %%%%%%%%%%%%%%%%%
load newgenodata(121715).mat;

%%%%%%%%%%%%%%%%% define the likelihood function %%%%%%%%%%%%%%%%%
% Here we create a Matlab function handle to the likelihood function for
% this model, defined in the separate file: LF1.m  . We redefine
% the likelihood function as a function of the model parameters (eta and the payoff matrix entries)
% grouped in the 10-by-1  vector V, while assigning the actual values to all the other
% input variables, such as the strategy shares.
Q=Qmatrix();
F=@(V)LF1(V,ID,MS,FS,MS,Q);


%%%%%%%%%%%%%%%%% initial conditions %%%%%%%%%%%%%%%%%
% Set initial values of the parameters that we want to estimate: in this
% model they are the payoff matrix and the eta parameter, for a total of
% 10 parameters.
W0=ones(3,3)*1/9; %initial value of payoff matrix 
eta0=18; %initial value of the eta parameter
theta0=[eta0,reshape(W0',1,9)]'; %a 10-by-1 vector of initial values

%%%%%%%%%%%%%%%%% set the constraints %%%%%%%%%%%%%%%%%
% Here we set the constraints we use in the maximization problem. We have
% one linear equality: the sum of the payoff matrix entry needs to equal 1.
% In Matlab an equality constraint is expressed as: A*V=B and we need to
% define matrices A and B.
A=ones(1,10);
A(1,1)=0;
B=1;
% We also use lower bounds and upper bounds for each of the 10 parameters.
% The estimation of this model is not so sensitive to the actual values. We
% pick 0.00001 as lower bound for the entries of the payoff matrix and
% something bigger for eta. We pick 0.8 as upper bound for payoffs and
% 100 for eta.
lb=0.00001*ones(10,1);
lb(1,1)=0.0001;
ub=ones(10,1)*0.8;
ub(1,1)=100;

%%%%%%%%%%%%%%%%%  likelihood maximization %%%%%%%%%%%%%%%%%
% Here we do the actual estimation. This is done by using the built-in
% Matlab function fmincon. 
% First we set some options. Switch the 'Display' option to 'iter' if we
% need to check the details of the process (for example the optimized value
% of the objective function at each step). Other options are set after some
% practice with this project. For example, the current values of 'MaxFunEvals' and 'MaxIter'
% seem large enough to ensure convergence of the algorithm. It is possible to
% check whether the algorithm converged by looking at the exit flag, exfl.
% We then call fmincon using our objective function, initial
% values, constraints and options.
options=optimset('Algorithm','active-set','GradObj','off', 'Hessian', 'off','Display','off','FunValCheck','off', 'TolFun',1e-12, 'TolX',1e-12,'MaxFunEvals',20000,'MaxIter',800);
[theta_mle fval exfl out lambda grad H] = fmincon(F, theta0, [],[],A,B,lb,ub,[],options);
% Next we collect the results.    
eta=theta_mle(1,1); %maximum likelihood estimate of delta
W=reshape(theta_mle(2:end,1),3,3)'; %mle of payoff matrix


%%%%%%%%%%%%%%%%% saving results %%%%%%%%%%%%%%%%%
save('model1est','eta','W');
