# Supplementary material for: Evolutionary games, climate and the generation of diversity
Source: PLoS One. 2017 Aug 31;12(8):e0184052. doi: 10.1371/journal.pone.0184052 (PMC5578633; doi:10.1371/journal.pone.0184052)
Supplement: S1 Code — (ZIP) [file pone.0184052.s003.zip › LF2.m]

% Likelihood function of the Dirichlet model (diploid)
% Augmented model: with population density
% =====================================================

% This function computes the (negative of the) likelihood function of the
% model.
% Inputs:
%   V: a 10-by-1 vector of parameters, where the first element is the eta parameter
%       and the remaining 9 elements are the 9 entries of the payoff matrix
%   ID: a 1-by-T vector of world identifiers
%   S: a 6-by-T vector of ''target'' shares (in our application, the
%   male shares).
%   X: a 6-by-T vector of shares.
%   Y: a 6-by-T vector of shares
%   PD: a 1-by-T vector of population density values
%   Q: a 6-by-6-by-6 matrix

function LF=LF2(V,ID,S,X,Y,PD,Q)
LF=0;
eta=max(V(1),5);% the eta parameter
w=V(2:10);% the 9 payoff values
b1=V(11:end);% the 9 entries of B1
W=reshape(w,3,3)';% set up the payoff matrix
B1=reshape(b1,3,3)';% set up B1
for k=1:max(ID)%for each world compute the likelihood
    Sk=S(:,find(ID==k));%select only observations from this world
    Xk=X(:,find(ID==k));%select only observations from this world
    Yk=Y(:,find(ID==k));%select only observations from this world
    PDk=PD(:,find(ID==k));%select only observations from this world
    Tk=size(Sk,2);%length of data
    Zk=zeros(size(S,1),Tk-1);%set up a matrix that will collect the deterministic dynamics
    for t=1:Tk-1
        OM=W.*exp(B1*PDk(1,t));%create the augmented payoff matrix, omega
        M=mapM(OM);%derive the M matrix from omega
        Zk(:,t)=detdyn(Xk(:,t),Yk(:,t),Q,M);%compute the deterministic dynamics
    end;
    Sk=Sk(:,2:end);%drop first observation in this world
    LFk=(Tk-1)*gammaln(eta)+sum(sum(-(gammaln(eta*Zk))+log(Sk).*(eta*Zk-1),1),2);%likelihood function formula
    LF=LF+LFk;%add likelihood to previous worlds
end;
LF=-LF;%take the negative because later will have to use a minimization approach
end
