# Supplementary material for: Evolutionary games, climate and the generation of diversity
Source: PLoS One. 2017 Aug 31;12(8):e0184052. doi: 10.1371/journal.pone.0184052 (PMC5578633; doi:10.1371/journal.pone.0184052)
Supplement: S1 Code — (ZIP) [file pone.0184052.s003.zip › mapM.m]

% This function computes the matrix M. The matrix   is derived from the
% payoff matrix   or augmented payoff matrix (which in turn depends on 
% the actual payoff matrix  but also on time-varying variables), according 
% to a given mapping, that can be either dominance-based or additive. 
% I have written both mappings: just comment out the one that is not
% relevant.
% Inputs:
%  OM: a 3-by-3 matrix (stands for omega, but this could just be the W
%  matrix of payoffs). 

function M=mapM(OM)
M=zeros(6,6);
% %%%%% dominance mapping %%%%%%%%
% M(1:3,1:3)=OM(1,1)*ones(3,3);
% M(4,1:3)=OM(2,1)*ones(3,1);
% M(1:3,4)=OM(1,2)*ones(1,3);
% M(4,4)=OM(2,2);
% M(5:6,1:3)=OM(3,1)*ones(2,3);
% M(1:3,5:6)=OM(1,3)*ones(3,2);
% M(5:6,4)=OM(3,2)*ones(2,1);
% M(4,5:6)=OM(2,3)*ones(1,2);
% M(5:6,5:6)=OM(3,3)*ones(2,2);

%%%%% additive mapping %%%%%%%%%
M(1,1)=OM(1,1);
M(1,2)=(OM(1,1)+OM(1,2))/2;
M(1,3)=(OM(1,1)+OM(1,3))/2;
M(1,4)=OM(1,2);
M(1,5)=(OM(1,2)+OM(1,3))/2;
M(1,6)=OM(1,3);
M(2,1)=(OM(1,1)+OM(2,1))/2;
M(2,2)=(OM(1,1)+OM(2,1)+OM(1,2)+OM(2,2))/4;
M(2,3)=(OM(1,1)+OM(2,1)+OM(1,3)+OM(2,3))/4;
M(2,4)=(OM(1,2)+OM(2,2))/2;
M(2,5)=(OM(1,2)+OM(1,3)+OM(2,2)+OM(2,3))/4;
M(2,6)=(OM(1,3)+OM(2,3))/2;
M(3,1)=(OM(1,1)+OM(3,1))/2;
M(3,2)=(OM(3,1)+OM(3,2)+OM(1,1)+OM(1,2))/4;
M(3,3)=(OM(3,1)+OM(3,3)+OM(1,1)+OM(1,3))/4;
M(3,4)=(OM(3,2)+OM(1,2))/2;
M(3,5)=(OM(3,2)+OM(3,3)+OM(1,1)+OM(1,3))/4;
M(3,6)=(OM(3,3)+OM(1,3))/2;
M(4,1)=OM(2,1);
M(4,2)=(OM(2,1)+OM(2,2))/2;
M(4,3)=(OM(2,1)+OM(2,3))/2;
M(4,4)=OM(2,2);
M(4,5)=(OM(2,2)+OM(2,3))/2;
M(4,6)=OM(2,3);
M(5,1)=(OM(2,1)+OM(3,1))/2;
M(5,2)=(OM(2,1)+OM(2,2)+OM(3,1)+OM(3,2))/4;
M(5,3)=(OM(2,3)+OM(2,1)+OM(3,3)+OM(3,1))/4;
M(5,4)=(OM(2,2)+OM(3,2))/2;
M(5,5)=(OM(2,2)+OM(2,3)+OM(3,2)+OM(3,3))/4;
M(5,6)=(OM(2,3)+OM(3,3))/2;
M(6,1)=OM(3,1);
M(6,2)=(OM(3,1)+OM(3,2))/2;
M(6,3)=(OM(3,1)+OM(3,3))/2;
M(6,4)=OM(3,2);
M(6,5)=(OM(3,2)+OM(3,3))/2;
M(6,6)=OM(3,3);
end
